# Supplementary material for: Consumption of Plant Foods and Its Association with Cardiovascular Disease Risk Profile in South Africans at High-Risk of Type 2 Diabetes Mellitus
Source: Int J Environ Res Public Health. 2022 Oct 14;19(20):13264. doi: 10.3390/ijerph192013264 (PMC9603168; doi:10.3390/ijerph192013264)
Supplement: Supplementary file 1 [file ijerph-19-13264-s001.zip]

Archive with 1 entries (1 files):
- ijerph-1924088-supplementary.pdf
